# Supplementary material for: The Cell Wall Lipid PDIM Contributes to Phagosomal Escape and Host Cell Exit of Mycobacterium tuberculosis
Source: mBio. 2017 Mar 7;8(2):e00148-17. doi: 10.1128/mBio.00148-17 (PMC5340868; doi:10.1128/mBio.00148-17)
Supplement: TABLE S1 [file mbo001173225st1.xlsx]

## Sheet: ST1a
Primers used in this study
Primer Name	Primer Sequence 5'-3'
EMSA
palRv3167c+	TAACGCTACCTAAAGTAGCGTAA
palRv3167c-	TTACGCTACTTTAGGTAGCGTTA
Negative+	AGCCTTGCAGGCTAATCGGTAGCTA
Negative-	TAGCTACCGATTAGCCTGCAAGGCT
EMSA Screen
Rv0003-	CGTCGTCGAATACCACAGTGCCTCAATAAGATTCGTCTTACCATAACCGT
Rv0003+	ACGGTTATGGTAAGACGAATCTTATTGAGGCACTGTGGTATTCGACGACG
Rv0013-	GTGAAGGGATCCGGAAGCCCTTGTAGCACACCGACATTGGTGTGGAATAC
Rv0013+	GTATTCCACACCAATGTCGGTGTGCTACAAGGGCTTCCGGATCCCTTCAC
Rv0095-	CTCGTAGGATCTGGGTAAATCCCTTGTGTCACTTCAGTTTCACGGTTATC
Rv0095+	GATAACCGTGAAACTGAAGTGACACAAGGGATTTACCCAGATCCTACGAG
Rv0166-	TTTTCCCTTCTCTCCGTGAAACCAGCTGATGCAGAACGTCTTTCAACATT
Rv0166+	AATGTTGAAAGACGTTCTGCATCAGCTGGTTTCACGGAGAGAAGGGAAAA
Rv0386-	CAGGTGCACCGGAAGACCATGGGCCACATCGTCATTGGCCACCCGCAGCG
Rv0386+	CGCTGCGGGTGGCCAATGACGATGTGGCCCATGGTCTTCCGGTGCACCTG
Rv0487-	CGACGACCGAAATCCCAACTCCAACAACGCATTGAAGTCCGAATCCACCA
Rv0487+	TGGTGGATTCGGACTTCAATGCGTTGTTGGAGTTGGGATTTCGGTCGTCG
Rv0501-	CGGCGTGCACCACCGTGTCCACCTCGCCATTGCGAATCACCTTGGCGATG
Rv0501+	CATCGCCAAGGTGATTCGCAATGGCGAGGTGGACACGGTGGTGCACGCCG
Rv0691c-	GACGCGTTGCGCGCAGCGCTGTTGGCCTTCAACACCTTTGACGAATCCGA
Rv0691c+	TCGGATTCGTCAAAGGTGTTGAAGGCCAACAGCGCTGCGCGCAACGCGTC
Rv1007c-	TCGAAATGAAGCCCTATTACGTCACCACCGCGATCGCATATCCCAACGCT
Rv1007c+	AGCGTTGGGATATGCGATCGCGGTGGTGACGTAATAGGGCTTCATTTCGA
Rv1023-	TCGCACGCGAACCGAGGAAATGCCAGGTCGCCCGCGTAGCGGGCCGCGTC
Rv1023+	GACGCGGCCCGCTACGCGGGCGACCTGGCATTTCCTCGGTTCGCGTGCGA
Rv1079-	GTGAGGCAAAGGTATTGTCCACCAATACTTTTGCCGATCTGTCTGTGCCC
Rv1079+	GGGCACAGACAGATCGGCAAAAGTATTGGTGGACAATACCTTTGCCTCAC
Rv1212c-	CAACTACGAGAAATACTTTCGGCAGCAACAGTTTTCGTGTGCCCGTCGGT
Rv1212c+	ACCGACGGGCACACGAAAACTGTTGCTGCCGAAAGTATTTCTCGTAGTTG
Rv1234-	CATGGTCGAGCTGAAATCCCTTGTGCCGCGAGCCATTGCGTACGGCACTG
Rv1234+	CAGTGCCGTACGCAATGGCTCGCGGCACAAGGGATTTCAGCTCGACCATG
Rv1435c-	GGACCGGTACCGATACCGGGCGCACCGGTACCGGTACCCGCCGTTCCGGC
Rv1435c+	GCCGGAACGGCGGGTACCGGTACCGGTGCGCCCGGTATCGGTACCGGTCC
Rv1795-	TGCTCAAATTTGTTGTTGTACTTCGGGTTTCACGCCCTGGCGTCATACTC
Rv1795+	GAGTATGACGCCAGGGCGTGAAACCCGAAGTACAACAACAAATTTGAGCA
Rv1895-	GCGTTTGAACGTGGTGAACGGCGGGCCGGCAATTCCGAGACTCGGCATAG
Rv1895+	CTATGCCGAGTCTCGGAATTGCCGGCCCGCCGTTCACCACGTTCAAACGC
Rv2338c-	GCGATGCGAGCCGGTGCGGATGCCCCCGACTCTGGACGGGTGAAAGAAAG
Rv2338+	CTTTCTTTCACCCGTCCAGAGTCGGGGGCATCCGCACCGGCTCGCATCGC
Rv2941-	ATGCGGGCACCGAAAATAATTGCGGTGCAACGGATGTAGTGCTTCGTGGC
Rv2941+	GCCACGAAGCACTACATCCGTTGCACCGCAATTATTTTCGGTGCCCGCAT
Rv3208-	GCTCGAAAAATGTTGATACAGAACGGGTTTACTGACTCCCGCCCGATCCG
Rv3208+	CGGATCGGGCGGGAGTCAGTAAACCCGTTCTGTATCAACATTTTTCGAGC
Rv3349c-	CGAAGACCGCATCATGGTGCGCTGGAACAAAATTCGCTGGCGATGCCGAG
Rv3349c+	CTCGGCATCGCCAGCGAATTTTGTTCCAGCGCACCATGATGCGGTCTTCG
Rv3412-	ACACTACAAGTCCACGAATTCCCTTGTGCGCCAACAGAGCTTCGTATACG
Rv3412+	CGTATACGAAGCTCTGTTGGCGCACAAGGGAATTCGTGGACTTGTAGTGT
Rv3428c-	TGTGTCAGCGGTCACGTATTTCCCCAGGTTTGAGGGGTTGTCCGTCACGT
Rv3428c+	ACGTGACGGACAACCCCTCAAACCTGGGGAAATACGTGACCGCTGACACA
Rv3725-	ATTGACTGGATATGAGAGCCCGCGTCGCGAATTCCGTCGATGACCGTCTT
Rv3725+	AAGACGGTCATCGACGGAATTCGCGACGCGGGCTCTCATATCCAGTCAAT
Rv3802c-	GTTTCCGAAGGCGTTGCTGCTCAAGGTAACTGGGCCGATCGCCCAGCAAT
Rv3802c+	ATTGCTGGGCGATCGGCCCAGTTACCTTGAGCAGCAACGCCTTCGGAAAC
Rv3803c-	CGATGAACACGTTGGCGGGCAAGGGGATTTCGGTGGTGGCACCGGCCGGT
Rv3803c+	ACCGGCCGGTGCCACCACCGAAATCCCCTTGCCCGCCAACGTGTTCATCG
M-PFC
3167-pUAB300For	TTTGGATCCGGGATGAAAGCAGACCTGCCCTCCC
3167-pUAB300Rev	TTGATCGATGGGTCAGACGACACTGCCGCCAGGAG
3167-pUAB400For	GGGAAGCTTGGGATGAAAGCAGACCTGCCCTCCCTTG
3167-pUAB400Rev	GAAGTTAACAGGTCAGACGACACTGCCGCCAGGAG
Knockout generation
mmpl7KOLFFor	AATTCAGATCTCGGTAGTCCGGCTGGCCGTC
mmpl7KOLFRev	TTGAAGCTTGAGCATGGCCGTAGCGGAG
mmpl7KORFFor	AAGTCTAGAGAACGGCTGTCCGCGATGCCC
mmpl7KORFRev	TTTGGTACCTTTGCCCTGGCGTGGTCGGAAGC
Gene Complementation
mmpl7For	TTGAAGCTTAACATGCCTAGTCCGGCTGGCCGTC
mmpl7Rev	TTTAAGCTTTCCTCACAGGTCCTCCTCGCTGATCAGCTTCTGCTCACGCCGCCCTGGCG
Protein over expression
3167-pet28cFor	GGGCATATGGGTATGAAAGCAGACCTGCCCTCCCTTG
3167-pet28cRev	TTTGGATCCGGGTCAGACGACACTGCCGCCAGGAG
Knockout confirmation
zeo-fwdout	GCACTTCGTGGCCGAGGAG
zeo-revout	GGAACGGCACTGGTCAACTTGG
mmpl7KOLFFor	AATTCAGATCTCGGTAGTCCGGCTGGCCGTC
mmpl7KORFRev	TTTGGTACCTTTGCCCTGGCGTGGTCGGAAGC
mmpl7IPFor	CAGTTACCGGCACCAACCAC
mmpl7IPRev	CGCATCCCGATGATGGGTAG
mmpl7qPCRFor	CAGTTACCGGCACCAACCAC
mmpl7qPCRRev	CGCATCCCGATGATGGGTAG
sigAqPCRFor	CGTCAAGCACGCAAGGA
sigAqPCRRev	TCGCTAAGCTCGGTCAT

## Sheet: ST1b
Gene	logFC	AveExpr	adj.P.Val	gene	function.
Rv0001	-0.743417	9.46903	0.000383435	dnaA	PLAYS AN IMPORTANT ROLE IN THE INITIATION AND REGULATION OF CHROMOSOMAL REPLICATION. BINDS TO THE ORIGIN OF REPLICATION; IT BINDS SPECIFICALLY DOUBLE-STRANDED DNA AT A 9 BP CONSENSUS (DNAA BOX): 5'-TTATC(C/A)A(C/A)A-3'. DNAA BINDS TO ATP AND TO ACIDIC PHOSPHOLIPIDS. DNAA PROTEIN BINDS THE ORIGIN OF REPLICATION (oriC)
Rv0014c	0.30489	8.49598	0.0158113	pknB	INVOLVED IN SIGNAL TRANSDUCTION (VIA PHOSPHORYLATION). THOUGHT TO REGULATE CELL DIVISION/DIFFERENTIATION. CAN PHOSPHORYLATE THE PEPTIDE SUBSTRATE MYELIN BASIC PROTEIN (MBP) [CATALYTIC ACTIVITY: ATP A PROTEIN = ADP A PHOSPHOPROTEIN].
Rv0018c	0.361268	8.36987	0.00484044	pstP	INVOLVED IN REGULATION (USING DEPHOSPHORYLATION OF A SPECIFIC PHOSPHORYLATED SUBSTRATE).
Rv0020c	0.1993	10.1361	0.041828	fhaA	SIGNAL TRANSDUCTION
Rv0053	-0.45256	6.82552	0.0112541	rpsF	BINDS TOGETHER WITH S18 TO 16S RIBOSOMAL RNA.
Rv0058	-0.284629	9.14126	0.0299575	dnaB	PARTICIPATES IN INITIATION AND ELONGATION DURING CHROMOSOME REPLICATION; IT EXHIBITS DNA-DEPENDENT ATPase ACTIVITY. THE INTEIN IS AN ENDONUCLEASE (POTENTIAL).
Rv0059	-0.363204	6.1708	0.0260319	Rv0059	UNKNOWN
Rv0075	0.269987	7.16073	0.0461021	Rv0075	FUNCTION UNKNOWN; PROBABLY INVOLVED IN CELLULAR METABOLISM.
Rv0079	1.39227	7.03227	0.00198872	Rv0079	UNKNOWN
Rv0082	0.648792	6.67567	0.00556984	Rv0082	FUNCTION UNKNOWN; PROBABLY INVOLVED IN CELLULAR METABOLISM.
Rv0084	0.398711	6.00818	0.0412442	hycD	INVOLVED IN HYDROGEN METABOLISM; FHL PATHWAY.
Rv0086	0.556706	7.54408	0.0186315	hycQ	POSSIBLY INVOLVED IN HYDROGEN METABOLISM.
Rv0108c	-1.12397	5.6517	8.23325e-05	Rv0108c	UNKNOWN
Rv0118c	-1.13381	6.21435	0.000193903	oxcA	INVOLVED IN CATABOLISM OF OXALIC ACID [CATALYTIC ACTIVITY: OXALYL-CoA = FORMYL-CoA CO2].
Rv0119	-0.959886	5.27807	0.000462976	fadD7	FUNCTION UNKNOWN
Rv0120c	-0.626973	7.08926	0.000410625	fusA2	INVOLVED IN TRANSLATION MECHANISM. THIS PROTEIN MAY PROMOTE THE GTP-DEPENDENT TRANSLOCATION OF THE NASCENT PROTEIN CHAIN FROM THE A-SITE TO THE P-SITE OF THE RIBOSOME.
Rv0134	0.39487	7.28023	0.00504207	ephF	THOUGHT TO BE INVOLVED IN DETOXIFICATION REACTIONS FOLLOWING OXIDATIVE DAMAGE TO LIPIDS [CATALYTIC ACTIVITY: AN EPOXIDE H(2)O = A GLYCOL].
Rv0140	-3.05492	5.25851	4.40161e-07	Rv0140	FUNCTION UNKNOWN
Rv0146	0.481493	6.82853	0.0197756	Rv0146	POSSIBLE METHYLTRANSFERASE
Rv0165c	-1.58725	6.45089	5.25729e-05	mce1R	INVOLVED IN TRANSCRIPTIONAL MECHANISM
Rv0166	-1.08285	9.41575	1.16444e-05	fadD5	FUNCTION UNKNOWN
Rv0167	-1.07374	7.31305	0.000118807	yrbE1A	UNKNOWN
Rv0168	-1.01461	7.1443	9.59506e-06	yrbE1B	UNKNOWN
Rv0169	-0.94235	9.11901	2.66368e-06	mce1A	UNKNOWN
Rv0173	-0.87086	8.91269	2.00574e-05	lprK	UNKNOWN
Rv0179c	0.456482	8.13248	0.00497622	lprO	UNKNOWN
Rv0188	-0.268487	6.68245	0.0437688	Rv0188	UNKNOWN
Rv0192	0.350696	5.74314	0.0263622	Rv0192	FUNCTION UNKNOWN
Rv0196	1.13788	3.46815	0.00768644	Rv0196	POSSIBLY INVOLVED IN TRANSCRIPTIONAL MECHANISM.
Rv0197	1.07044	5.72852	0.000210344	Rv0197	FUNCTION UNKNOWN; PROBABLY INVOLVED IN CELLULAR METABOLISM.
Rv0208c	-0.475432	7.78433	0.00631442	Rv0208c	CAUSES METHYLATION.
Rv0210	0.680048	4.5026	0.00543835	Rv0210	UNKNOWN
Rv0211	0.665848	9.61535	0.000565443	pckA	RATE-LIMITING GLUCONEOGENIC ENZYME [CATALYTIC ACTIVITY: GTP OXALOACETATE = GDP PHOSPHOENOLPYRUVATE CO2].
Rv0233	-1.29999	7.23613	2.08734e-05	nrdB	INVOLVED IN THE DNA REPLICATION PATHWAY (FIRST REACTION). PROVIDES THE PRECURSORS NECESSARY FOR DNA SYNTHESIS [CATALYTIC ACTIVITY: 2'-DEOXYRIBONUCLEOSIDE DIPHOSPHATE OXIDIZED THIOREDOXIN H2O = RIBONUCLEOSIDE DIPHOSPHATE REDUCED THIOREDOXIN].
Rv0235c	0.781688	5.32457	0.00324156	Rv0235c	UNKNOWN
Rv0236c	1.41296	7.13585	0.00095648	aftD	INVOLVED IN THE BIOSYNTHESIS OF THE MYCOBACTERIAL CELL WALL ARABINAN
Rv0244c	-1.42565	7.27547	8.52696e-06	fadE5	FUNCTION UNKNOWN
Rv0249c	-0.378923	8.5148	0.00858794	Rv0249c	COULD BE INVOLVED IN INTERCONVERSION OF FUMARATE AND SUCCINATE (AEROBIC RESPIRATION). THIS HYDROPHOBIC COMPONENT MAY BE REQUIRED TO ANCHOR THE CATALYTIC COMPONENTS OF THE SUCCINATE DEHYDROGENASE COMPLEX TO THE CYTOPLASMIC MEMBRANE.
Rv0251c	-3.29224	10.4635	2.0024e-08	hsp	THOUGHT TO BE INVOLVED IN THE INITIATION STEP OF TRANSLATION AT HIGH TEMPERATURE. BOUND TO 30S RIBOSOMAL SUBUNIT. POSSIBLY A MOLECULAR CHAPERONE. SEEMS TO BE REGULATED POSITIVELY BY SIGE|Rv1221 AND NEGATIVELY BY HSPR|Rv0353.
Rv0252	0.535299	6.43873	0.00135286	nirB	INVOLVED IN NITRATE ASSIMILATION (DENITRIFICATION) (AT THE SECOND STEP). THIS ENZYME IS A FAD FLAVOPROTEIN THAT ALSO CONTAINS A SIROHEME AND ONE 2FE-2S IRON-SULFUR CENTER [CATALYTIC ACTIVITY: 3 NAD(P)H NITRITE = 3 NAD(P) NH4OH H2O.]
Rv0274	0.569858	5.66261	0.03525	Rv0274	FUNCTION UNKNOWN
Rv0275c	0.548669	4.80841	0.0263571	Rv0275c	COULD BE INVOLVED IN TRANSCRIPTIONAL MECHANISM.
Rv0280	-0.78872	5.34534	0.0061918	PPE3	FUNCTION UNKNOWN
Rv0282	0.339725	10.6434	0.00546545	eccA3	FUNCTION UNKNOWN
Rv0284	0.495268	9.83589	0.00177435	eccC3	UNKNOWN
Rv0287	0.277306	8.67993	0.0186852	esxG	FUNCTION UNKNOWN
Rv0338c	0.206212	10.4578	0.0421045	Rv0338c	FUNCTION UNKNOWN; PROBABLY INVOLVED IN CELLULAR METABOLISM.
Rv0339c	0.433679	6.6131	0.00866575	Rv0339c	COULD BE INVOLVED IN TRANSCRIPTIONAL MECHANISM.
Rv0341	1.50815	7.96733	5.18359e-05	iniB	UNKNOWN
Rv0350	-1.85075	12.6892	8.57291e-07	dnaK	ACTS AS A CHAPERONE. INVOLVED IN INDUCTION BY STRESS CONDITIONS e.g. HEAT SHOCK. POSSIBLY HAS AN ATPase ACTIVITY. SEEMS TO BE REGULATED POSITIVELY BY SIGH (Rv3223c PRODUCT) AND NEGATIVELY BY HSPR (Rv0353 PRODUCT).
Rv0351	-2.0276	11.5481	2.69211e-06	grpE	STIMULATES
Rv0352	-1.73544	10.5736	1.43105e-07	dnaJ1	ACTS AS A CO-CHAPERONE. STIMULATES
Rv0353	-1.8491	8.45292	5.18416e-06	hspR	INVOLVED IN TRANSCRIPTIONAL REGULATION (REPRESSION) OF HEAT SHOCK PROTEINS e.g. DNAK|Rv0350
Rv0356c	0.733147	3.69483	0.0105692	Rv0356c	FUNCTION UNKNOWN
Rv0361	0.469859	6.61432	0.0209083	Rv0361	UNKNOWN
Rv0362	0.977329	4.99844	8.80628e-05	mgtE	THOUGHT TO BE INVOLVED IN Mg2 TRANSPORT. RESPONSIBLE FOR THE TRANSLOCATION OF THE SUBSTRATE ACROSS THE MEMBRANE.
Rv0383c	-0.307374	8.5081	0.0129336	Rv0383c	UNKNOWN
Rv0384c	-3.07481	9.67634	3.83762e-08	clpB	THOUGHT TO BE AN ATPase SUBUNIT OF AN INTRACELLULAR ATP-DEPENDENT PROTEASE. SEEMS TO BE REGULATED POSITIVELY BY SIGH (Rv3223c PRODUCT) AND NEGATIVELY BY HSPR (Rv0353 PRODUCT).
Rv0405	0.336085	9.95281	0.021056	pks6	POLYKETIDE SYNTHASE POSSIBLY INVOLVED IN LIPID SYNTHESIS.
Rv0418	0.25759	8.1436	0.0329067	lpqL	FUNCTION UNKNOWN; HYDROLYZES PEPTIDES AND/OR PROTEINS.
Rv0440	-2.04899	12.9014	2.72225e-08	groEL2	PREVENTS MISFOLDING AND PROMOTES THE REFOLDING AND PROPER ASSEMBLY OF UNFOLDED POLYPEPTIDES GENERATED UNDER STRESS CONDITIONS.
Rv0456B	0.966598	2.89853	0.0211319	mazE1	UNKNOWN
Rv0457c	0.780787	5.65877	0.000398454	Rv0457c	FUNCTION UNKNOWN; HYDROLYZES PEPTIDES AND/OR PROTEINS.
Rv0458	-0.503065	7.36491	0.00507716	Rv0458	INTERCONVERSION ALDEHYDE AND ACID [CATALYTIC ACTIVITY: AN ALDEHYDE NAD H2O = AN ACID NADH].
Rv0459	-0.812057	5.05261	0.00451177	Rv0459	FUNCTION UNKNOWN
Rv0464c	-0.315111	7.39579	0.0340538	Rv0464c	FUNCTION UNKNOWN
Rv0467	-0.896009	7.38398	0.00128949	icl1	INVOLVED IN GLYOXYLATE BYPASS (AT THE FIRST STEP)
Rv0470A	0.853956	4.62265	0.00539587	Rv0470A	UNKNOWN
Rv0472c	0.29799	7.29421	0.0209083	Rv0472c	POSSIBLY INVOLVED IN TRANSCRIPTIONAL MECHANISM.
Rv0474	-0.703902	7.83913	8.72965e-05	Rv0474	POSSIBLY INVOLVED IN TRANSCRIPTIONAL MECHANISM.
Rv0475	-0.281312	9.52608	0.0317511	hbhA	REQUIRED FOR EXTRAPULMONARY DISSEMINATION. MEDIATES ADHERENCE TO EPITHELIAL CELLS BY BINDING TO SULFATED GLYCOCONJUGATES PRESENT AT THE SURFACE OF THESE CELLS; BINDS HEPARIN
Rv0483	1.02482	7.71998	0.000455641	lprQ	UNKNOWN
Rv0485	0.755238	7.95955	0.000352206	Rv0485	POSSIBLY INVOLVED IN TRANSCRIPTIONAL MECHANISM.
Rv0515	0.843893	5.58482	0.000249838	Rv0515	FUNCTION UNKNOWN. THOUGHT TO BE REGULATED BY Rv2720|LEXA.
Rv0519c	0.580845	5.58773	0.0149073	Rv0519c	UNKNOWN; COULD HAVE POSSIBLY A LIPOLYTIC ACTIVITY.
Rv0531	0.750992	3.15937	0.0274297	Rv0531	UNKNOWN
Rv0538	1.09558	5.731	9.95201e-05	Rv0538	UNKNOWN
Rv0542c	0.977981	5.18586	0.00235735	menE	INVOLVED IN MENAQUINONE BIOSYNTHESIS. O-SUCCINYLBENZOIC ACID (OSB) TO O-SUCCINYLBENZOYL-CoA (OSB-CoA) [CATALYTIC ACTIVITY: ATP O-SUCCINYLBENZOATE CoA = AMP DIPHOSPHATE O-SUCCINYLBENZOYL-CoA].
Rv0544c	1.6344	4.15103	0.000618002	Rv0544c	UNKNOWN
Rv0563	-1.57168	6.55556	1.18131e-06	htpX	POSSIBLY INVOLVED IN ADAPTATION. HYDROLIZES SPECIFIC PEPTIDES AND/OR PROTEINS.
Rv0570	0.626457	6.24481	0.0448178	nrdZ	INVOLVED IN THE DNA REPLICATION PATHWAY (AT THE FIRST REACTION). PROVIDES THE PRECURSORS NECESSARY FOR DNA SYNTHESIS [CATALYTIC ACTIVITY: 2'-DEOXYRIBONUCLEOSIDE DIPHOSPHATE OXIDIZED THIOREDOXIN H2O = RIBONUCLEOSIDE DIPHOSPHATE REDUCED THIOREDOXIN].
Rv0577	-0.368896	7.94186	0.0159876	TB27.3	FUNCTION UNKNOWN. INVOLVED IN ABILITY TO ABSORB NEUTRAL RED STAIN.
Rv0613c	0.518086	8.5899	0.000738361	Rv0613c	UNKNOWN
Rv0633c	0.368325	6.36998	0.021056	Rv0633c	UNKNOWN
Rv0640	0.312894	11.1676	0.012347	rplK	THIS PROTEIN BINDS DIRECTLY TO 23S RIBOSOMAL RNA.
Rv0646c	0.793397	6.35847	0.00140788	lipG	FUNCTION UNKNOWN; LIPOLYTIC ENZYME INVOLVED IN CELLULAR METABOLISM.
Rv0649	2.15246	-2.24248	0.0324618	fabD2	INVOLVED IN LIPID METABOLISM; FATTY ACID BIOSYNTHESIS [CATALYTIC ACTIVITY: MALONYL-CoA [ACYL-CARRIER PROTEIN] = CoA MALONYL-[ACYL-CARRIER PROTEIN]].
Rv0658c	0.489561	6.62032	0.0104197	Rv0658c	UNKNOWN. SUPPOSEDLY INVOLVED IN STATIONARY-PHASE SURVIVAL.
Rv0668	0.759139	12.5947	0.000113356	rpoC	CATALYZES THE TRANSCRIPTION OF DNA INTO RNA USING THE FOUR RIBONUCLEOSIDE TRIPHOSPHATES AS SUBSTRATES [CATALYTIC ACTIVITY: N NUCLEOSIDE TRIPHOSPHATE = N DIPHOSPHATE {RNA}(N)].
Rv0684	0.246587	12.1038	0.0347641	fusA1	THIS PROTEIN PROMOTES THE GTP-DEPENDENT TRANSLOCATION OF THE NASCENT PROTEIN CHAIN FROM THE A-SITE TO THE P-SITE OF THE RIBOSOME.
Rv0688	-0.578837	7.55357	0.00153321	Rv0688	FERREDOXINS ARE IRON-SULFUR PROTEINS THAT TRANSFER ELECTRONS IN A WIDE VARIETY OF METABOLIC REACTIONS.
Rv0695	1.07824	6.95387	2.08734e-05	Rv0695	FUNCTION UNKNOWN
Rv0696	0.380628	6.91186	0.0177627	Rv0696	FUNCTION UNKNOWN; PROBABLY INVOLVED IN CELLULAR METABOLISM.
Rv0698	0.488173	4.83888	0.00820477	Rv0698	FUNCTION UNKNOWN
Rv0707	0.255824	10.6016	0.0155594	rpsC	THIS PROTEIN IS INVOLVED IN THE BINDING OF INITIATOR MET-TRNA.
Rv0710	0.80326	11.5925	0.000211879	rpsQ	PROTEIN S17 BINDS SPECIFICALLY TO THE 5' END OF 16S RIBOSOMAL RNA.
Rv0749A	-0.516182	3.77167	0.0250676	Rv0749A	UNKNOWN
Rv0751c	-0.523555	6.01039	0.0201995	mmsB	CATALYZES THE NAD-DEPENDENT
Rv0752c	-1.00173	7.2878	0.00024828	fadE9	FUNCTION UNKNOWN
Rv0753c	-1.11203	7.85857	0.000155969	mmsA	PLAYS A ROLE IN VALINE AND PYRIMIDINE METABOLISM. BINDS FATTY ACYL-CoA [CATALYTIC ACTIVITY: 2-METHYL-3-OXOPROPANOATE CoA NAD = PROPANOYL-CoA CO2 NADH].
Rv0822c	1.01372	7.93216	2.24734e-06	Rv0822c	FUNCTION UNKNOWN
Rv0823c	0.603894	9.2924	0.000184207	Rv0823c	THOUGHT TO BE INVOLVED IN TRANSCRIPTIONAL MECHANISM.
Rv0824c	1.0065	11.8487	2.66368e-06	desA1	CATALYZES THE PRINCIPAL CONVERSION OF SATURATED FATTY ACIDS TO UNSATURATED FATTY ACIDS. THOUGHT TO CONVERT STEAROYL-ACP TO OLEOYL-ACP BY INTRODUCTION OF A CIS DOUBLE BOND BETWEEN CARBONS DELTA-9 AND DELTA-10 OF THE ACYL CHAIN [CATALYTIC ACTIVITY: STEAROYL-[ACYL-CARRIER PROTEIN] AH2 O2 = OLEOYL-[ACYL-CARRIER PROTEIN] A 2 H2O].
Rv0831c	0.273182	9.56885	0.0275339	Rv0831c	FUNCTION UNKNOWN
Rv0847	-1.23599	3.71474	0.000757822	lpqS	UNKNOWN
Rv0853c	-0.358101	5.67323	0.0284672	pdc	POSSIBLE INDOLE-3-PYRUVATE DECARBOXYLASE; EC 4.1.1.74 [CATALYTIC ACTIVITY: 3-(INDOL-3-YL)PYRUVATE = 2-(INDOL-3-YL)ACETALDEHYDE CO2]
Rv0854	-0.429392	5.59267	0.0146641	Rv0854	FUNCTION UNKNOWN
Rv0859	-1.1416	7.87545	0.0003213	fadA	FUNCTION UNKNOWN
Rv0860	-1.05202	9.81081	6.49799e-05	fadB	INVOLVED IN FATTY ACID DEGRADATION (PROBABLY IN FATTY ACID BETA-OXIDATION CYCLE).
Rv0867c	1.49893	7.71269	0.00111644	rpfA	UNKNOWN. MAY BE PROMOTE THE RESUSCITATION AND GROWTH OF DORMANT
Rv0869c	0.696549	5.23153	0.000410625	moaA2	INVOLVED IN MOLYBDENUM COFACTOR BIOSYNTHESIS; INVOLVED IN THE BIOSYNTHESIS OF MOLYBDOPTERIN PRECURSOR Z FROM GUANOSINE.
Rv0878c	0.53292	6.56206	0.0134733	PPE13	FUNCTION UNKNOWN
Rv0885	-1.42563	6.49034	6.73042e-06	Rv0885	FUNCTION UNKNOWN
Rv0886	-0.48064	6.56681	0.0257737	fprB	SERVES AS THE FIRST ELECTRON TRANSFER PROTEIN IN ALL THE P450 SYSTEMS [CATALYTIC ACTIVITY: REDUCED ADRENODOXIN NADP = OXIDIZED ADRENODOXIN NADPH].
Rv0888	-0.71361	6.76558	0.00309379	Rv0888	UNKNOWN
Rv0890c	0.274164	6.98436	0.0412742	Rv0890c	INVOLVED IN TRANSCRIPTIONAL MECHANISM.
Rv0896	0.96601	10.5521	6.45353e-05	gltA2	INVOLVED IN TRICARBOXYLIC ACID CYCLE (KREBS CYCLE) [CATALYTIC ACTIVITY: CITRATE CoA = ACETYL-CoA H2O OXALOACETATE].
Rv0905	0.623287	7.49663	0.000822359	echA6	COULD POSSIBLY OXIDIZE FATTY ACIDS USING SPECIFIC COMPONENTS [CATALYTIC ACTIVITY: (3S)-3-HYDROXYACYL-CoA = TRANS-2(OR 3)-ENOYL-CoA H(2)O].
Rv0906	1.1435	5.68561	0.000100548	Rv0906	FUNCTION UNKNOWN
Rv0908	0.388445	7.64085	0.00396636	ctpE	METAL CATION-TRANSPORTING ATPase; POSSIBLY CATALYZES THE TRANSPORT OF AN UNDETERMINED METAL CATION WITH THE HYDROLYSIS OF ATP [CATALYTIC ACTIVITY: ATP H(2)O UNDETERMINED METAL CATION(IN) = ADP PHOSPHATE UNDETERMINED METAL CATION(OUT)].
Rv0931c	0.471034	10.3244	0.00135702	pknD	INVOLVED IN SIGNAL TRANSDUCTION (VIA PHOSPHORYLATION). THOUGHT TO REGULATE PHOSPHATE TRANSPORT. CAN PHOSPHORYLATE THE PEPTIDE SUBSTRATE MYELIN BASIC PROTEIN (MBP) AT SERINE AND THREONINE RESIDUES. CAN BE AUTOPHOSPHORYLATED ON THREONINE RESIDUES [CATALYTIC ACTIVITY: ATP A PROTEIN = ADP A PHOSPHOPROTEIN].
Rv0932c	0.523975	10.6324	0.000276845	pstS2	INVOLVED IN ACTIVE TRANSPORT OF INORGANIC PHOSPHATE ACROSS THE MEMBRANE (IMPORT). THIS IS ONE OF THE PROTEINS REQUIRED FOR BINDING-PROTEIN-MEDIATED PHOSPHATE TRANSPORT.
Rv0951	0.607434	9.9824	0.00320671	sucC	INVOLVED IN TRICARBOXYLIC ACID CYCLE [CATALYTIC ACTIVITY: ATP SUCCINATE CoA = ADP SUCCINYL-CoA PHOSPHATE].
Rv0952	0.509437	7.78753	0.00555387	sucD	INVOLVED IN TRICARBOXYLIC ACID CYCLE [CATALYTIC ACTIVITY: ATP SUCCINATE CoA = ADP SUCCINYL-CoA PHOSPHATE].
Rv0953c	-0.908394	3.54517	0.00319345	Rv0953c	FUNCTION UNKNOWN; PROBABLY INVOLVED IN CELLULAR METABOLISM.
Rv0972c	-0.670959	6.30836	0.000579391	fadE12	FUNCTION UNKNOWN
Rv0973c	-0.696688	4.98291	0.0083943	accA2	THIS PROTEIN CARRIES TWO FUNCTIONS: BIOTIN CARBOXYL CARRIER PROTEIN AND BIOTIN CARBOXYLTRANSFERASE. INVOLVED IN THE FIRST STEP OF LONG-CHAIN FATTY ACID SYNTHESIS [CATALYTIC ACTIVITY: ATP BIOTIN-CARBOXYL-CARRIER PROTEIN CO(2) = ADP PHOSPHATE CARBOXYBIOTIN-CARBOXYL-CARRIER PROTEIN].
Rv0974c	-1.14871	4.16581	0.0105875	accD2	INVOLVED IN FATTY ACID METABOLISM.
Rv0976c	-1.15585	4.09123	0.00319345	Rv0976c	FUNCTION UNKNOWN
Rv0990c	-1.95212	3.0019	0.000165702	Rv0990c	UNKNOWN
Rv0991c	-3.09247	7.28105	1.43105e-07	Rv0991c	FUNCTION UNKNOWN
Rv0999	0.522232	4.71206	0.00799818	Rv0999	UNKNOWN
Rv1013	-0.325472	7.12209	0.0391599	pks16	POTENTIALLY INVOLVED IN SOME INTERMEDIATE STEPS FOR THE SYNTHESIS OF A POLYKETIDE MOLECULE WHICH MAY BE INVOLVED IN SECONDARY METABOLISM.
Rv1020	0.829825	7.54099	5.25729e-05	mfd	INVOLVED IN NUCLEOTIDE EXCISION REPAIR. NECESSARY FOR STRAND-SPECIFIC REPAIR. A LESION IN THE TEMPLATE STRAND BLOCKS THE RNA POLYMERASE COMPLEX (RNAP). THE RNAP-DNA-RNA COMPLEX IS SPECIFICALLY RECOGNIZED BY TRCF WHICH RELEASES RNAP AND THE TRUNCATED TRANSCRIPT; THE TCRF MAY REPLACE RNAP AT THE LESION SITE AND THEN RECRUIT THE UVRA/B/C REPAIR SYSTEM.
Rv1038c	-0.941976	3.78175	0.00632084	esxJ	FUNCTION UNKNOWN
Rv1057	2.71104	3.84361	7.7182e-05	Rv1057	FUNCTION UNKNOWN
Rv1061	0.29757	6.68	0.0452351	Rv1061	FUNCTION UNKNOWN
Rv1067c	2.11165	1.42647	0.00095648	PE_PGRS19	FUNCTION UNKNOWN
Rv1073	-2.80992	9.62618	6.65957e-09	Rv1073	FUNCTION UNKNOWN
Rv1092c	1.06277	6.2964	0.00302217	coaA	COENZYME A (CoA) BIOSYNTHESIS [CATALYTIC ACTIVITY: ATP PANTOTHENATE = ADP D-4'- PHOSPHOPANTOTHENATE.]
Rv1094	0.917624	12.2639	6.34265e-05	desA2	THOUGHT TO CATALYZE THE PRINCIPAL CONVERSION OF SATURATED FATTY ACIDS TO UNSATURATED FATTY ACIDS. THOUGHT TO CONVERT STEAROYL-ACP TO OLEOYL-ACP BY INTRODUCTION OF A CIS DOUBLE BOND BETWEEN CARBONS DELTA-9 AND DELTA-10 OF THE ACYL CHAIN [CATALYTIC ACTIVITY: STEAROYL-[ACYL-CARRIER PROTEIN] AH2 O2 = OLEOYL-[ACYL-CARRIER PROTEIN] A 2 H2O].
Rv1107c	0.580645	8.08377	0.00303028	xseB	BIDIRECTIONALLY DEGRADES SINGLE-STRANDED DNA INTO LARGE ACID-INSOLUBLE OLIGONUCLEOTIDES
Rv1115	0.57319	4.23045	0.0241283	Rv1115	UNKNOWN
Rv1134	1.69344	2.32125	0.00937224	Rv1134	UNKNOWN
Rv1148c	-0.782204	7.37764	0.0053092	Rv1148c	UNKNOWN
Rv1172c	-0.521384	8.396	0.000349831	PE12	FUNCTION UNKNOWN
Rv1175c	-0.365005	7.24016	0.0200719	fadH	CATALYZES THE NADP-DEPENDENT REDUCTION OF 2
Rv1177	0.586716	9.10457	0.00471999	fdxC	FERREDOXINS ARE IRON-SULFUR PROTEINS THAT TRANSFER ELECTRONS IN A WIDE VARIETY OF METABOLIC REACTIONS.
Rv1185c	0.530303	11.0739	0.000420597	fadD21	FUNCTION UNKNOWN
Rv1229c	0.326972	8.49131	0.00507716	mrp	UNKNOWN: THOUGHT TO BE A ATP-BINDING PROTEIN.
Rv1242	-0.540601	3.71731	0.0361424	vapC33	UNKNOWN
Rv1279	-0.582837	7.60538	0.00104897	Rv1279	FUNCTION UNKNOWN; PROBABLY INVOLVED IN CELLULAR METABOLISM
Rv1280c	-0.263211	7.6706	0.0238221	oppA	INVOLVED IN ACTIVE TRANSPORT OF OLIGOPEPTIDE ACROSS THE MEMBRANE (IMPORT). THIS PROTEIN IS A COMPONENT OF THE OLIGOPEPTIDE PERMEASE
Rv1285	-4.44478	6.25023	6.16993e-08	cysD	INVOLVED IN SULFATE ACTIVATION PATHWAY. FIRST STEP IN THE SULFATE ACTIVATION PATHWAY. THIS REACTION OCCURS EARLY IN THE REDUCTIVE BRANCH OF THE CYSTEINE BIOSYNTHETIC PATHWAY [CATALYTIC ACTIVITY:ATP SULFATE = DIPHOSPHATE ADENYLYLSULFATE]
Rv1286	-4.57477	7.34683	6.65957e-09	cysN	ATP SULFURYLASE MAY BE THE GTPASE
Rv1290c	1.08729	5.44512	2.13727e-05	Rv1290c	FUNCTION UNKNOWN. THOUGHT TO BE INVOLVED IN VIRULENCE.
Rv1292	0.352041	6.97253	0.0312873	argS	INVOLVED IN TRANSLATION MECHANISM [CATALYTIC ACTIVITY: ATP L-ARGININE tRNA(ARG) = AMP DIPHOSPHATE L-ARGINYL-tRNA(ARG)].
Rv1295	0.507181	8.61595	0.00304049	thrC	INVOLVED IN THREONINE BIOSYNTHESIS [CATALYTIC ACTIVITY: O-PHOSPHO-L-HOMOSERINE H(2)O = L-THREONINE PHOSPHATE]
Rv1308	0.307217	11.2941	0.00444089	atpA	PRODUCES ATP FROM ADP IN THE PRESENCE OF A PROTON GRADIENT ACROSS THE MEMBRANE. THE ALPHA CHAIN IS A REGULATORY SUBUNIT [CATALYTIC ACTIVITY:ATP H(2)O H( )(IN) = ADP PHOSPHATE H( )(OUT)]
Rv1324	0.238638	9.22208	0.0387535	Rv1324	THIOREDOXIN PARTICIPATES IN VARIOUS REDOX REACTIONS THROUGH THE REVERSIBLE OXIDATION OF ITS ACTIVE CENTER DITHIOL
Rv1326c	0.37544	7.49266	0.00365155	glgB	INVOLVED IN GLYCOGEN BIOSYNTHESIS (CYTOPLASMIC POLYSACCHARIDES) (THIRD STEP) [CATALYTIC ACTIVITY: FORMATION OF 1
Rv1327c	0.306529	8.05771	0.0263935	glgE	FUNCTION UNKNOWN; PROBABLY INVOLVED IN POLYSACCHARIDES DEGRADATION.
Rv1363c	0.68369	7.01711	0.0279047	Rv1363c	FUNCTION UNKNOWN
Rv1378c	1.26646	5.82008	0.0014144	Rv1378c	FUNCTION UNKNOWN. THOUGHT TO BE REGULATED BY Rv2720|LEXA.
Rv1385	0.793301	3.43526	0.00744801	pyrF	INVOLVED IN THE BIOSYNTHESIS OF PYRIMIDINES [CATALYTIC ACTIVITY: OROTIDINE 5'-PHOSPHATE = UMP CO(2)]
Rv1391	0.986495	9.24313	8.23325e-05	dfp	FLAVOPROTEIN AFFECTING SYNTHESIS OF DNA AND PANTOTHENATE METABOLISM
Rv1392	0.378303	9.47645	0.0029763	metK	INVOLVED IN THE ACTIVATED METHYL CYCLE. CATALYZES THE FORMATION OF S-ADENOSYLMETHIONINE FROM METHIONINE AND ATP. THE OVERALL SYNTHETIC REACTION IS COMPOSED OF TWO SEQUENTIAL STEPS
Rv1394c	-0.699014	4.74461	0.012185	cyp132	CYTOCHROMES P450 ARE A GROUP OF HEME-THIOLATE MONOOXYGENASES. IT OXIDIZES A VARIETY OF STRUCTURALLY UNRELATED COMPOUNDS
Rv1411c	0.369539	9.49744	0.00204087	lprG	UNKNOWN
Rv1415	0.506301	9.19441	0.00770378	ribA2	INVOLVED IN RIBOFLAVIN BIOSYNTHESIS [CATALYTIC ACTIVITY: GTP 3 H(2)O = FORMATE 2
Rv1450c	1.02226	3.75927	0.010665	PE_PGRS27	FUNCTION UNKNOWN
Rv1460	0.725862	4.08727	0.0356129	Rv1460	INVOLVED IN TRANSCRIPTIONAL MECHANISM
Rv1475c	-0.593236	9.77455	0.000189481	acn	INVOLVED IN TRICARBOXYLIC ACID CYCLE [CATALYTIC ACTIVITY: CITRATE = CIS-ACONITATE H2O]
Rv1481	0.476979	8.74056	0.000352206	Rv1481	UNKNOWN
Rv1485	0.738331	6.24185	0.000330159	hemZ	INVOLVED IN PROTOHEME BIOSYNTHESIS (LAST STEP). CATALYZES THE INSERTION OF FERROUS IRON INTO PROTOPORPHYRIN IX TO FORM PROTOHEME [CATALYTIC ACTIVITY: PROTOPORPHYRIN FE(2 ) = PROTOHEME 2 H( )].
Rv1490	0.657828	4.78444	0.0104684	Rv1490	UNKNOWN
Rv1504c	0.427464	5.86572	0.0214965	Rv1504c	FUNCTION UNKNOWN
Rv1505c	0.586828	7.00962	0.000672632	Rv1505c	FUNCTION UNKNOWN
Rv1529	-0.881365	6.14524	0.000369556	fadD24	FUNCTION UNKNOWN
Rv1535	-1.3055	6.16246	0.000334418	Rv1535	UNKNOWN
Rv1536	-0.729414	8.56015	9.29937e-05	ileS	CHARGING ILE tRNA [CATALYTIC ACTIVITY: ATP L-ISOLEUCINE TRNA(ILE) = AMP DIPHOSPHATE L-ISOLEUCYL-TRNA(ILE)].
Rv1553	-1.5533	1.18477	0.0449343	frdB	INVOLVED IN INTERCONVERSION OF FUMARATE AND SUCCINATE (ANAEROBIC RESPIRATION) [CATALYTIC ACTIVITY: SUCCINATE ACCEPTOR = FUMARATE REDUCED ACCEPTOR].
Rv1563c	0.395087	5.02366	0.0190193	treY	INVOLVED IN TREHALOSE BIOSYNTHESIS (PROTECTIVE EFFECT). MYCOBACTERIA CAN PRODUCE TREHALOSE FROM GLUCOSE 6-PHOSPHATE AND UDP-GLUCOSE (THE OtsA-OtsB PATHWAY) FROM GLYCOGEN-LIKE ALPHA(1-->4)-LINKED GLUCOSE POLYMERS (THE TreY-TreZ PATHWAY) AND FROM MALTOSE (THE TreS PATHWAY).
Rv1564c	0.321668	8.04214	0.0196449	treX	POSSIBLY INVOLVED IN TREHALOSE BIOSYNTHESIS (PROTECTIVE EFFECT). MYCOBACTERIA CAN PRODUCE TREHALOSE FROM GLUCOSE 6-PHOSPHATE AND UDP-GLUCOSE (THE OtsA-OtsB PATHWAY) FROM GLYCOGEN-LIKE ALPHA(1-->4)-LINKED GLUCOSE POLYMERS (THE TreY-TreZ PATHWAY) AND FROM MALTOSE (THE TreS PATHWAY).
Rv1565c	0.438969	7.46923	0.00504726	Rv1565c	UNKNOWN
Rv1573	1.02376	3.65788	0.00135828	Rv1573	UNKNOWN
Rv1596	-0.525045	9.44057	0.000384723	nadC	DE NOVO BIOSYNTHESIS OF NAD AND NADP [CATALYTIC ACTIVITY: NICOTINATE D-RIBONUCLEOTIDE DIPHOSPHATE CO(2) = PYRIDINE-2
Rv1622c	-0.722436	6.93746	0.000210344	cydB	INVOLVED IN THE RESPIRATORY CHAIN (AT THE TERMINAL STEP): AEROBIC RESPIRATION. CYTOCHROME D TERMINAL OXIDASE COMPLEX IS THE COMPONENT OF THE AEROBIC RESPIRATORY CHAIN THAT IS SUPPOSEDLY PREDOMINANT WHEN CELLS ARE GROWN AT LOW AERATION [CATALYTIC ACTIVITY: UBIQUINOL-8 O(2) = UBIQUINONE-8 H(2)O].
Rv1635c	0.800905	5.94493	0.00110191	Rv1635c	POSSIBLY INVOLVED IN THE BIOSYNTHESIS OF LIPOARABINOMANNAN (LAM)
Rv1636	0.466725	8.58486	0.00122732	TB15.3	FUNCTION UNKNOWN
Rv1639c	-0.370044	7.66523	0.0283193	Rv1639c	FUNCTION UNKNOWN
Rv1642	0.590252	11.7086	0.0101622	rpmI	TRANSLATION
Rv1661	0.294972	8.28977	0.0250676	pks7	POTENTIALLY INVOLVED IN SOME INTERMEDIATE STEPS FOR THE SYNTHESIS OF A POLYKETIDE MOLECULE WHICH MAY BE INVOLVED IN SECONDARY METABOLISM
Rv1676	0.403718	7.52256	0.00396636	Rv1676	UNKNOWN
Rv1680	0.698819	6.18387	0.000787914	Rv1680	UNKNOWN
Rv1691	0.76745	5.76068	0.0105048	Rv1691	FUNCTION UNKNOWN
Rv1696	0.615876	6.4873	0.000405706	recN	INVOLVED IN RECOMBINATIONAL REPAIR OF DAMAGED DNA.
Rv1702c	1.29958	6.85114	0.000108193	Rv1702c	UNKNOWN. THOUGHT TO BE REGULATED BY Rv2720|LEXA.
Rv1710	0.344364	7.01693	0.0387535	scpB	INVOLVED IN CHROMOSOME STRUCTURE AND PARTITIONING
Rv1712	0.630353	6.2587	0.00507716	cmk	CATALYZES THE TRANSFER OF A PHOSPHATE GROUP FROM ATP TO EITHER CMP OR dCMP TO FORM CDP OR dCDP AND ADP [CATALYTIC ACTIVITY: ATP CMP = ADP CDP].
Rv1732c	0.554968	5.97753	0.00820477	Rv1732c	FUNCTION UNKNOWN
Rv1738	0.903564	8.53588	0.0380823	Rv1738	FUNCTION UNKNOWN
Rv1751	0.479713	8.48044	0.00701257	Rv1751	FUNCTION UNKNOWN; PROBABLY INVOLVED IN CELLULAR METABOLISM
Rv1752	0.742346	5.01234	0.00282668	Rv1752	FUNCTION UNKNOWN
Rv1759c	0.667278	3.38143	0.0200857	wag22	FUNCTION UNKNOWN. HAS FIBRONECTIN-BINDING ACTIVITY (COULD THUS MEDIATE BACTERIAL ATTACHMENT TO HOST CELLS). THOUGHT TO BE EXPRESSED DURING INFECTION.
Rv1778c	0.847476	4.71735	0.00434592	Rv1778c	UNKNOWN
Rv1779c	2.11228	6.95362	4.54931e-06	Rv1779c	UNKNOWN
Rv1780	0.434661	5.75052	0.0115921	Rv1780	FUNCTION UNKNOWN
Rv1792	-0.282566	10.0974	0.0164399	esxM	FUNCTION UNKNOWN
Rv1806	-1.26827	3.87695	0.00221533	PE20	FUNCTION UNKNOWN
Rv1807	-1.24309	3.49526	0.00165226	PPE31	FUNCTION UNKNOWN
Rv1813c	-1.02512	6.44306	0.0243978	Rv1813c	FUNCTION UNKNOWN
Rv1837c	0.398397	10.7046	0.00270234	glcB	INVOLVED IN GLYOXYLATE BYPASS (SECOND STEP)
Rv1842c	0.555491	6.50893	0.00195534	Rv1842c	UNKNOWN
Rv1854c	0.872436	7.22021	0.000189481	ndh	TRANSFER OF ELECTRONS FROM NADH TO THE RESPIRATORY CHAIN. THE IMMEDIATE ELECTRON ACCEPTOR FOR THE ENZYME IS BELIEVED TO BE UBIQUINONE. DOES NOT COUPLE THE REDOX REACTION TO PROTON TRANSLOCATION.
Rv1856c	-1.73278	6.47387	1.2959e-07	Rv1856c	FUNCTION UNKNOWN; PROBABLY INVOLVED IN CELLULAR METABOLISM.
Rv1857	-1.49329	6.85129	2.00574e-05	modA	INVOLVED IN THE ACTIVE TRANSPORT OF MOLYBDENUM INTO THE CELL ACROSS THE MEMBRANE (IMPORT). PART OF THE BINDING-PROTEIN-DEPENDENT TRANSPORT SYSTEM MODABC.
Rv1869c	0.361798	9.54046	0.00752744	Rv1869c	FUNCTION UNKNOWN; PROBABLY INVOLVED IN CELLULAR METABOLISM
Rv1875	-1.23997	5.03502	0.000181251	Rv1875	FUNCTION UNKNOWN
Rv1883c	-0.362193	8.61411	0.0141544	Rv1883c	FUNCTION UNKNOWN
Rv1895	1.41939	5.27533	1.5007e-06	Rv1895	FUNCTION UNKNOWN; PROBABLY INVOLVED IN CELLULAR METABOLISM
Rv1898	0.568534	6.92837	0.0155025	Rv1898	FUNCTION UNKNOWN
Rv1905c	0.675729	6.66891	0.000875911	aao	WIDE SPECIFICITY FOR D-AMINO ACIDS. ALSO ACTS ON GLYCINE [CATALYTIC ACTIVITY: A D-AMINO ACID H2O O2 = A 2-OXO ACID NH3 H2O2]
Rv1907c	-1.0598	5.61085	0.000156027	Rv1907c	UNKNOWN
Rv1908c	-0.99718	8.81543	5.22697e-06	katG	MULTIFUNCTIONAL ENZYME
Rv1925	1.06053	10.57	0.000299529	fadD31	FUNCTION UNKNOWN
Rv1932	0.377094	8.07083	0.00946731	tpx	HAS ANTIOXIDANT ACTIVITY. COULD REMOVE PEROXIDES OR H(2)O(2)
Rv1945	-0.450165	4.87206	0.031662	Rv1945	UNKNOWN
Rv1954A	-0.727978	6.4458	0.000881263	Rv1954A	UNKNOWN
Rv1955	-0.876623	6.3568	0.000815922	higB	UNKNOWN
Rv1987	0.393723	8.31793	0.0124812	Rv1987	HYDROLYSIS OF CHITIN
Rv1989c	-0.800397	4.80911	0.0039803	Rv1989c	UNKNOWN
Rv1990c	-0.720819	6.58768	0.00180981	Rv1990c	INVOLVED IN TRANSCRIPTIONAL MECHANISM.
Rv1994c	-0.589001	5.82272	0.0173984	cmtR	REPRESSES TRANSCRIPTION FROM THE CMT OPERATOR-PROMOTER. REPRESSION IS ALLEVIATED BY CD(II).
Rv1996	1.59288	8.00882	0.00170119	Rv1996	FUNCTION UNKNOWN
Rv2016	-2.73367	6.04352	1.3994e-07	Rv2016	UNKNOWN
Rv2024c	-0.367477	6.75921	0.0199544	Rv2024c	UNKNOWN
Rv2034	-1.25128	2.38047	0.0110954	Rv2034	INVOLVED IN TRANSCRIPTIONAL REGULATION.
Rv2035	-1.46599	4.76189	4.51168e-05	Rv2035	UNKNOWN
Rv2036	-1.07263	4.32252	0.000348473	Rv2036	UNKNOWN
Rv2092c	0.542767	9.01681	0.000155366	helY	DNA HELICASE ACTIVITY.
Rv2095c	1.20846	5.64721	0.00175276	pafC	UNKNOWN
Rv2100	0.647033	4.2345	0.0284672	Rv2100	UNKNOWN. THOUGHT TO BE REGULATED BY Rv2720|LEXA.
Rv2107	0.595333	4.02591	0.0164399	PE22	FUNCTION UNKNOWN
Rv2115c	-0.263357	9.87996	0.0241283	mpa	INVOLVED IN PROTEASOMAL PROTEIN DEGRADATION
Rv2130c	0.551083	7.78204	0.00265439	mshC	INVOLVED IN THE THIRD STEP OF MYCOTHIOL BIOSYNTHESIS
Rv2144c	-0.305019	8.73392	0.00861668	Rv2144c	UNKNOWN
Rv2145c	0.437111	10.5748	0.00546545	wag31	UNKNOWN
Rv2150c	0.360606	10.3131	0.0204145	ftsZ	ESSENTIAL FOR CELL DIVISION. IT IS THOUGHT THAT THE INTRACELLULAR CONCENTRATION OF FTSZ PROTEIN IS CRITICAL FOR PRODUCTIVE SEPTUM FORMATION IN MYCOBACTERIA.
Rv2151c	0.631796	5.72073	0.00135828	ftsQ	THIS PROTEIN MAY BE INVOLVED IN SEPTUM FORMATION.
Rv2178c	0.243091	8.11065	0.0311812	aroG	CHORISMATE BIOSYNTHESIS
Rv2187	-0.473846	7.62987	0.00891365	fadD15	FUNCTION UNKNOWN
Rv2215	0.406475	9.23275	0.00142678	dlaT	INVOLVED IN TRICARBOXYLIC ACID CYCLE; CONVERTS PYRUVATE TO ACETYL-CoA AND CO2. ALSO INVOLVED IN ANTIOXIDANT DEFENSE; LPDC|Rv0462
Rv2222c	0.25642	9.08438	0.0311964	glnA2	INVOLVED IN GLUTAMINE BIOSYNTHESIS [CATALYTIC ACTIVITY: ATP L-GLUTAMATE NH(3) = ADP GLUTAMINE ORTHOPHOSPHATE].
Rv2230c	0.678974	5.99603	0.000738361	Rv2230c	UNKNOWN
Rv2241	0.479036	9.90911	0.00198381	aceE	INVOLVED IN ENERGY METABOLISM; CONTRIBUTES TO ACETYL-CoA PRODUCTION AS PART OF PYRUVATE DEHYDROGENASE COMPLEX [CATALYTIC ACTIVITY: PYRUVATE LIPOAMIDE = S-ACETYL-DIHYDRO-LIPOAMIDE CO(2)].
Rv2273	1.34091	2.28636	0.00303028	Rv2273	UNKNOWN
Rv2332	0.450536	5.30764	0.0210754	mez	CATALIZES THE OXIDATIVE DECARBOXYLATION OF MALATE INTO PYRUVATE
Rv2334	0.344251	7.91783	0.0192319	cysK1	INVOLVED IN CYSTEINE BIOSYNTHESIS [CATALYTIC ACTIVITY: O3-ACETYL-L-SERINE H(2)S = L-CYSTEINE ACETATE].
Rv2335	0.680711	6.29467	0.000473356	cysE	INVOLVED IN CYSTEINE BIOSYNTHESIS [CATALYTIC ACTIVITY: ACETYL-CoA L-SERINE = CoA O-ACETYL-L-SERINE].
Rv2339	0.308566	8.56673	0.0114631	mmpL9	UNKNOWN. THOUGHT TO BE INVOLVED IN FATTY ACID TRANSPORT.
Rv2346c	-0.591403	9.61358	0.00193587	esxO	FUNCTION UNKNOWN
Rv2347c	-0.427637	10.6572	0.00270234	esxP	FUNCTION UNKNOWN
Rv2348c	-0.371988	11.161	0.00748738	Rv2348c	UNKNOWN
Rv2352c	-0.619851	7.60824	0.00324156	PPE38	FUNCTION UNKNOWN
Rv2358	1.40074	4.5037	0.00485378	smtB	INVOLVED IN TRANSCRIPTIONAL MECHANISM.
Rv2364c	0.504664	6.68453	0.00529322	era	BINDS BOTH GDP AND GTP. HAS AN INTRINSIC GTPASE ACTIVITY AND IS ESSENTIAL FOR CELL GROWTH.
Rv2365c	1.50127	2.68827	0.00125857	Rv2365c	FUNCTION UNKNOWN
Rv2378c	0.545011	5.41237	0.0164399	mbtG	INVOLVED IN THE BIOGENESIS OF THE HYDROXYPHENYLOXAZOLINE-CONTAINING SIDEROPHORE MYCOBACTINS. THIS HYDROXYLASE IS POSSIBLY REQUIRED FOR N-HYDROXYLATION OF THE TWO LYSINE RESIDUES AT SOME STAGE DURING MYCOBACTIN ASSEMBLY [CATALYTIC ACTIVITY: L-LYSINE O(2) = N6-HYDROXY-L-LYSINE H(2)O. NO INFORMATION CAN BE FOUND IF THIS ENZYME IS NADPH DEPENDENT OR INDEPENDENT].
Rv2380c	1.07204	6.57852	7.2956e-06	mbtE	INVOLVED IN THE BIOGENESIS OF THE HYDROXYPHENYLOXAZOLINE-CONTAINING SIDEROPHORE MYCOBACTINS. PROBABLY ACTIVATES THE TWO LYSINE RESIDUES THAT ARE INCORPORATED INTO MYCOBACTIN (LYSINE LIGATION).
Rv2390c	-0.3606	5.6282	0.0349205	Rv2390c	FUNCTION UNKNOWN
Rv2398c	-0.753583	5.77939	0.000827043	cysW	INVOLVED IN THE ACTIVE TRANSPORT ACROSS THE MEMBRANE OF MULTIPLE SULFUR-CONTAINING COMPOUNDS
Rv2400c	-0.698507	6.52431	0.000131643	subI	INVOLVED IN THE ACTIVE TRANSPORT ACROSS THE MEMBRANE OF MULTIPLE SULFUR-CONTAINING COMPOUNDS
Rv2406c	-0.630322	5.20039	0.00820477	Rv2406c	FUNCTION UNKNOWN
Rv2410c	-0.528092	6.85139	0.00412962	Rv2410c	FUNCTION UNKNOWN
Rv2424c	0.765637	3.29229	0.0284672	Rv2424c	REQUIRED FOR THE TRANSPOSITION OF THE INSERTION ELEMENT IS1558.
Rv2428	0.896707	6.05549	0.00542553	ahpC	INVOLVED IN OXIDATIVE STRESS RESPONSE. LPDC|Rv0462
Rv2429	0.649404	4.71613	0.0136837	ahpD	INVOLVED IN OXIDATIVE STRESS RESPONSE. LPDC|Rv0462
Rv2432c	-0.410599	7.53118	0.0342813	Rv2432c	UNKNOWN
Rv2436	1.36095	3.38616	0.00467393	rbsK	INVOLVED IN RIBOSE METABOLISM (IN THE FIRST STEP) [CATALYTIC ACTIVITY: ATP D-RIBOSE = ADP D-RIBOSE 5-PHOSPHATE].
Rv2438c	0.32807	8.88025	0.00537875	nadE	INVOLVED IN BIOSYNTHESIS OF NAD. CAN USE BOTH GLUTAMINE OR AMMONIA AS A NITROGEN SOURCE [CATALYTIC ACTIVITY: ATP DEAMIDO-NAD( ) L-GLUTAMINE H(2)O = AMP DIPHOSPHATE NAD( ) L-GLUTAMATE].
Rv2444c	0.460624	11.0603	0.000463217	rne	THOUGHT TO BE INVOLVED IN SEVERAL CELLULAR PROCESS.
Rv2450c	3.63165	3.26109	0.000109606	rpfE	THOUGHT TO PROMOTE THE RESUSCITATION AND GROWTH OF DORMANT
Rv2454c	-0.438246	7.64807	0.0092298	Rv2454c	FUNCTION UNKNOWN; PROBABLY INVOLVED IN CELLULAR METABOLISM.
Rv2455c	0.313947	9.8073	0.0200719	Rv2455c	FUNCTION UNKNOWN; PROBABLY INVOLVED IN CELLULAR METABOLISM.
Rv2456c	0.408345	6.58843	0.0114899	Rv2456c	THOUGHT TO BE INVOLVED IN TRANSPORT OF UNDETERMINED SUBSTRATE (POSSIBLY SUGAR) ACROSS THE MEMBRANE. RESPONSIBLE FOR THE TRANSLOCATION OF THE SUBSTRATE ACROSS THE MEMBRANE.
Rv2459	-0.748065	6.72313	0.00169809	Rv2459	THOUGHT TO BE INVOLVED IN A TRANSPORT SYSTEM ACROSS THE MEMBRANE (PERHAPS DRUG TRANSPORT): RESPONSIBLE FOR THE TRANSLOCATION OF THE SUBSTRATE ACROSS THE MEMBRANE.
Rv2463	0.263268	8.44563	0.0209009	lipP	FUNCTION UNKNOWN; LIPOLYTIC ENZYME INVOLVED IN CELLULAR METABOLISM.
Rv2466c	-4.09999	5.67932	1.13952e-08	Rv2466c	FUNCTION UNKNOWN. SEEMS REGULATED BY SIGH (Rv3223c PRODUCT).
Rv2476c	0.314623	10.0353	0.00777587	gdh	CATABOLIC GLUTDH INVOLVED IN THE UTILIZATION OF GLUTAMATE AND OTHER AMINO ACIDS OF THE GLUTAMATE FAMILY. GENERATES 2-OXOGLUTARATE FROM L-GLUTAMATE [CATALYTIC ACTIVITY: L-GLUTAMATE H(2)O NAD( ) = 2-OXOGLUTARATE NH(3) NADH].
Rv2483c	-0.648741	8.09762	0.00122253	plsC	C-TERMINUS: INVOLVED IN PHOSPHOLIPID BIOSYNTHESIS (AT THE SECOND STEP); CONVERTS LYSOPHOSPHATIDIC ACID (LPA) INTO PHOSPHATIDIC ACID BY INCORPORATING ACYL MOIETY AT THE 2 POSITION [CATALYTIC ACTIVITY 2: ACYL-CoA 1-ACYL-SN-GLYCEROL 3-PHOSPHATE = CoA 1
Rv2484c	-0.36956	8.02469	0.0211951	Rv2484c	MAY BE INVOLVED IN SYNTHESIS OF TRIACYLGLYCEROL
Rv2485c	-1.48305	4.93289	0.00744361	lipQ	FUNCTION UNKNOWN; LIPOLYTIC ENZYME INVOLVED IN CELLULAR METABOLISM.
Rv2504c	-0.677395	7.00345	0.00374439	scoA	INVOLVED IN FATTY ACID DEGRADATION/SYNTHESIS [CATALYTIC ACTIVITY: SUCCINYL-CoA A 3-OXO ACID = SUCCINATE A 3-OXO-ACYL-CoA].
Rv2516c	-1.88592	6.28305	4.34444e-07	Rv2516c	UNKNOWN
Rv2519	0.456219	7.60346	0.0059551	PE26	FUNCTION UNKNOWN
Rv2524c	0.545492	11.3676	0.00318276	fas	INVOLVED IN LIPID METABOLISM. FATTY ACID SYNTHETASE CATALYZES THE FORMATION OF LONG-CHAIN FATTY ACIDS FROM ACETYL-CoA
Rv2531c	0.268094	7.99017	0.0250676	Rv2531c	UNKNOWN. COULD BE AN ORNITHINE/ARGININE/LYSINE DECARBOXYLASE INVOLVED IN THE BIOSYNTHESIS OF SPERMIDINE FROM ARGININE.
Rv2542	-0.415197	5.90671	0.0408835	Rv2542	FUNCTION UNKNOWN
Rv2550c	0.692343	4.98147	0.0250038	vapB20	UNKNOWN
Rv2579	-0.762666	4.73812	0.00327926	dhaA	GENERATES A PRIMARY ALCOHOL AND HALIDE FROM 1-HALOALKANE AND H2O [CATALYTIC ACTIVITY: 1-HALOALKANE H2O = A PRIMARY ALCOHOL HALIDE]. THOUGHT TO BE REGULATED BY Rv2720|LEXA.
Rv2620c	-2.38388	6.17711	6.52297e-08	Rv2620c	UNKNOWN
Rv2632c	-0.687544	7.4328	0.000704862	Rv2632c	FUNCTION UNKNOWN
Rv2641	-0.59096	4.48887	0.0380823	cadI	FUNCTION UNKNOWN
Rv2643	-2.16489	4.16214	1.18672e-05	arsC	INVOLVED IN TRANSPORT OF ARSENIC COMPOUNDS ACROSS THE MEMBRANE (EXPORT): ARSENIC RESISTANCE BY AN EXPORT MECHANISM. RESPONSIBLE FOR THE TRANSLOCATION OF THE SUBSTRATE ACROSS THE MEMBRANE.
Rv2672	0.398947	6.34942	0.0160393	Rv2672	FUNCTION UNKNOWN; POSSIBLY HYDROLYZES PEPTIDES AND/OR PROTEINS.
Rv2676c	0.570238	6.84687	0.00619899	Rv2676c	FUNCTION UNKNOWN
Rv2707	-0.587639	7.69454	0.00203411	Rv2707	UNKNOWN
Rv2708c	0.590455	9.55768	0.00391406	Rv2708c	FUNCTION UNKNOWN
Rv2710	-1.756	10.9574	1.3994e-07	sigB	THE SIGMA FACTOR IS AN INITIATION FACTOR THAT PROMOTES ATTACHMENT OF THE RNA POLYMERASE TO SPECIFIC INITIATION SITES AND THEN IS RELEASED. MAY CONTROL THE REGULONS OF STATIONARY PHASE AND GENERAL STRESS RESISTANCE. SEEMS TO BE REGULATED BY SIGH (Rv3223c PRODUCT) AND SIGE (Rv1221 PRODUCT). SEEMS TO REGULATE KATG|Rv1908c AND THE HEAT-SHOCK RESPONSE.
Rv2719c	0.571664	6.00168	0.00861668	Rv2719c	UNKNOWN. THOUGHT TO BE REGULATED BY Rv2720|LEXA.
Rv2724c	-0.817634	7.56247	0.00123742	fadE20	FUNCTION UNKNOWN
Rv2744c	-2.08216	9.25418	6.45451e-08	35kd_ag	UNKNOWN
Rv2745c	-2.23159	9.96535	2.24182e-07	Rv2745c	POSSIBLY INVOLVED IN TRANSCRIPTIONAL MECHANISM.
Rv2782c	0.838766	8.60335	5.18359e-05	pepR	FUNCTION UNKNOWN; POSSIBLY HYDROLYZES PEPTIDES AND/OR PROTEINS
Rv2792c	0.477696	8.22289	0.0155853	Rv2792c	PREVENTS THE COINTEGRATION OF FOREIGN DNA BEFORE INTEGRATION INTO THE CHROMOSOME.
Rv2816c	0.562868	5.294	0.0210277	Rv2816c	FUNCTION UNKNOWN
Rv2819c	-0.31157	6.15475	0.0410825	Rv2819c	UNKNOWN
Rv2846c	-0.459359	9.19303	0.00124542	efpA	THOUGHT TO BE INVOLVED IN TRANSPORT OF UNDETERMINED SUBSTRATE (POSSIBLY DRUG) ACROSS THE MEMBRANE (EXPORT): SO RESPONSIBLE FOR THE TRANSLOCATION OF THE SUBSTRATE ACROSS THE MEMBRANE.
Rv2858c	0.60715	6.23444	0.00195256	aldC	OXIDIZES A WIDE VARIETY OF ALDEHYDES [CATALYTIC ACTIVITY: ALDEHYDE NAD( ) H(2)O = ACID NADH].
Rv2860c	0.529255	5.8267	0.00758867	glnA4	INVOLVED IN GLUTAMINE BIOSYNTHESIS [CATALYTIC ACTIVITY: ATP L-GLUTAMATE NH(3) = ADP GLUTAMINE ORTHOPHOSPHATE].
Rv2913c	-2.60227	6.79664	7.1883e-07	Rv2913c	HYDROLIZES SPECIFIC D-AMINO ACID.
Rv2929	-0.368129	5.42415	0.0403515	Rv2929	UNKNOWN
Rv2930	0.650227	9.57611	0.0047719	fadD26	INVOLVED IN PHTHIOCEROL DIMYCOCEROSATE (DIM) BIOSYNTHESIS
Rv2931	1.14908	10.1959	4.92542e-05	ppsA	INVOLVED IN PHENOLPTHIOCEROL AND PHTHIOCEROL DIMYCOCEROSATE (DIM) BIOSYNTHESIS: EXTENSION OF C18 WITH MALONY CoA (PARTIAL REDUCTION).
Rv2932	1.66547	9.42137	4.69295e-06	ppsB	INVOLVED IN PHENOLPTHIOCEROL AND PHTHIOCEROL DIMYCOCEROSATE (DIM) BIOSYNTHESIS: EXTENSION WITH MALONY CoA (PARTIAL REDUCTION).
Rv2933	2.07256	9.67744	2.66368e-06	ppsC	INVOLVED IN PHENOLPTHIOCEROL AND PHTHIOCEROL DIMYCOCEROSATE (DIM) BIOSYNTHESIS: EXTENSION WITH MALONY CoA (COMPLETE REDUCTION).
Rv2934	2.061	8.96064	6.2241e-08	ppsD	INVOLVED IN PHENOLPTHIOCEROL AND PHTHIOCEROL DIMYCOCEROSATE (DIM) BIOSYNTHESIS: EXTENSION WITH METHYLMALONY CoA (PARTIAL REDUCTION).
Rv2935	1.08853	9.66515	3.09485e-05	ppsE	INVOLVED IN PHENOLPTHIOCEROL AND PHTHIOCEROL DIMYCOCEROSATE (DIM) BIOSYNTHESIS: EXTENSION WITH MALONY CoA (PARTIAL REDUCTION
Rv2936	1.03529	8.11251	4.22195e-06	drrA	PROBABLY INVOLVED IN ACTIVE TRANSPORT OF ANTIBIOTIC AND PHTHIOCEROL DIMYCOCEROSATE (DIM) ACROSS THE MEMBRANE (EXPORT). DRRA
Rv2937	0.925558	6.23429	0.00130877	drrB	PROBABLY INVOLVED IN ACTIVE TRANSPORT OF ANTIBIOTIC AND PHTHIOCEROL DIMYCOCEROSATE (DIM) ACROSS THE MEMBRANE (EXPORT). DRRA|Rv2934|MTCY19H9.04
Rv2938	1.09752	6.71582	0.000220532	drrC	PROBABLY INVOLVED IN ACTIVE TRANSPORT OF ANTIBIOTIC AND PHTHIOCEROL DIMYCOCEROSATE (DIM) ACROSS THE MEMBRANE (EXPORT). DRRA|Rv2934|MTCY19H9.04
Rv2939	1.13643	8.53482	3.72969e-06	papA5	THOUGHT TO BE INVOLVED IN PHTHIOCEROL DIMYCOCEROSATE (DIM) BIOSYNTHESIS.
Rv2940c	0.635994	11.7973	0.000255705	mas	CATALYZES THE ELONGATION OF N-FATTY ACYL-CoA WITH METHYLAMALONYL-CoA (NOT MALONYL-CoA) AS THE ELONGATING AGENT TO FORM MYCOCEROSYL LIPIDS.
Rv2942	0.604329	9.80216	0.000200567	mmpL7	INVOLVED IN TRANSLOCATION OF PHTHIOCEROL DIMYCOCEROSATE (DIM) IN THE CELL WALL.
Rv2946c	1.14544	10.6001	9.43484e-05	pks1	POLYKETIDE SYNTHASE POSSIBLY INVOLVED IN LIPID SYNTHESIS
Rv2949c	0.331384	10.1182	0.0161014	Rv2949c	CATALYZES THE CONVERSION OF CHORISMATE TO 4-HYDROXYBENZOATE [CATALYTIC ACTIVITY: CHORISMATE = 4-HYDROXYBENZOATE PYRUVATE]
Rv2987c	-2.3398	8.61525	3.34935e-06	leuD	INVOLVED IN LEUCINE BIOSYNTHESIS (AT THE SECOND STEP) [CATALYTIC ACTIVITY: 3-ISOPROPYLMALATE = 2-ISOPROPYLMALEATE H(2)O (ALSO CATALYSES 2-ISOPROPYLMALEATE H(2)O = 3-HYDROXY-4-METHYL-3-CARBOXYPENTANONE)].
Rv3032	1.00315	5.91042	0.0027841	Rv3032	INVOLVED IN THE SYNTHESIS OF GLYCOGEN AND 6-O-METHYLGLUCOSYL-CONTAINING LIPOPOLYSACCHARIDES (MGLP)
Rv3047c	-1.31524	5.77341	5.9418e-05	Rv3047c	UNKNOWN
Rv3053c	-0.793588	9.8816	4.71119e-05	nrdH	INVOLVED IN ELECTRON TRANSFER SYSTEM FOR RIBONUCLEOTIDE REDUCTASE SYSTEM NRDEF.
Rv3054c	-3.11548	4.28753	1.5007e-06	Rv3054c	FUNCTION UNKNOWN
Rv3060c	-0.5812	6.25438	0.00195534	Rv3060c	INVOLVED IN TRANSCRIPTIONAL MECHANISM.
Rv3061c	-0.876668	7.37642	0.000127231	fadE22	FUNCTION UNKNOWN
Rv3064c	-0.95471	2.20853	0.0164399	Rv3064c	UNKNOWN
Rv3083	-0.908829	8.82216	0.00755503	Rv3083	FUNCTION UNKNOWN; POSSIBLE OXIDOREDUCTASE INVOLVED IN CELLULAR METABOLISM.
Rv3086	-0.563386	8.46857	0.00850184	adhD	FUNCTION UNKNOWN; GENERATES AN ALDEHYDE (OR PERHAPS A KETONE) FROM AN ALCOHOL.
Rv3092c	0.827343	7.09731	0.0010759	Rv3092c	UNKNOWN
Rv3093c	2.03909	6.1111	0.000297512	Rv3093c	FUNCTION UNKNOWN; COULD BE INVOLVED IN CELLULAR METABOLISM.
Rv3094c	1.17742	5.24264	0.000762962	Rv3094c	FUNCTION UNKNOWN
Rv3098c	-0.798915	3.64391	0.00850184	Rv3098c	UNKNOWN
Rv3101c	-0.284577	7.38451	0.0367052	ftsX	INVOLVED IN GROWTH (PRINCIPALLY DURING LOG PHASE CELLS). THOUGHT TO BE INVOLVED IN ACTIVE TRANSPORT OF SEPTATION COMPONENT ACROSS THE MEMBRANE. RESPONSIBLE FOR THE TRANSLOCATION OF THE SUBSTRATE ACROSS THE MEMBRANE. IS CODED IN AN OPERON ESSENTIAL FOR CELL DIVISION.
Rv3103c	0.533183	4.78081	0.0162878	Rv3103c	UNKNOWN
Rv3130c	1.13077	9.80778	0.00923613	tgs1	INVOLVED IN SYNTHESIS OF TRIACYLGLYCEROL
Rv3131	1.11773	8.2458	0.0177126	Rv3131	FUNCTION UNKNOWN
Rv3139	0.646629	9.12513	0.000858331	fadE24	FUNCTION UNKNOWN
Rv3140	0.420796	9.1106	0.00858794	fadE23	FUNCTION UNKNOWN
Rv3146	-0.289823	8.45	0.0239526	nuoB	INVOLVED IN AEROBIC|ANAEROBIC RESPIRATION [CATALYTIC ACTIVITY: NADH UBIQUINONE = NAD( ) UBIQUINOL].
Rv3161c	-0.676642	7.25101	0.000519253	Rv3161c	FUNCTION UNKNOWN; INVOLVED IN CELLULAR METABOLISM.
Rv3168	2.72323	8.31526	1.24067e-08	Rv3168	CONFERS RESISTANCE TO AMINOGLYCOSIDE ANTIBIOTICS
Rv3169	2.23713	7.787	2.39312e-08	Rv3169	FUNCTION UNKNOWN
Rv3170	1.09899	5.45521	4.71119e-05	aofH	POSSIBLY CATALYZES THE OXIDATIVE DEAMINATION: OXIDIZE ON PRIMARY AMINES
Rv3182	-0.510919	4.0314	0.0400716	Rv3182	FUNCTION UNKNOWN
Rv3197A	-1.63041	5.43328	1.02417e-05	whiB7	INVOLVED IN TRANSCRIPTIONAL MECHANISM.
Rv3202c	0.44258	5.91695	0.0250676	Rv3202c	HAS BOTH ATPase AND HELICASE ACTIVITIES
Rv3206c	-0.885855	8.24705	2.59934e-05	moeB1	POSSIBLY INVOLVED IN MOLYBDOPTERIN METABOLISM (SYNTHESIS)
Rv3229c	-4.787	9.48364	3.34935e-06	desA3	THOUGHT TO BE INVOLVED IN LIPID METABOLISM [CATALYTIC ACTIVITY: LINOLEOYL-CoA AH(2) O(2) = GAMMA-LINOLENOYL-CoA A 2 H(2)O]
Rv3230c	-1.74829	7.00325	2.00574e-05	Rv3230c	FUNCTION UNKNOWN; PROBABLY INVOLVED IN CELLULAR METABOLISM.
Rv3232c	-0.591089	8.02705	0.00241722	ppk2	CATALYZES THE REVERSIBLE TRANSFER OF PHOSPHATE FROM POLYPHOSPHATE (POLYP) TO FORM GTP [CATALYTIC ACTIVITY: GDP {PHOSPHATE}(N) = GTP {PHOSPHATE}(N-1)].
Rv3237c	-0.762683	6.75428	0.000762771	Rv3237c	FUNCTION UNKNOWN
Rv3265c	0.425865	6.90848	0.0250197	wbbL1	PROBABLY INVOLVED IN CELL WALL ARABINOGALACTAN LINKER FORMATION: USES DTDP-L-RHAMNOSE AS SUBSTRATE TO INSERT THE RHAMNOSYL RESIDUE INTO THE CELL WALL. SEEMS TO BE ESSENTIAL FOR MYCOBACTERIAL VIABILITY.
Rv3289c	-1.86664	4.26436	7.16499e-06	Rv3289c	UNKNOWN
Rv3290c	-1.92621	7.72225	6.46191e-07	lat	POSSIBLY INVOLVED IN L-ALPHA-AMINOADIPIC ACID (L-AAA) BIOSYNTHESIS. CATALYZES THE TRANSFER OF THE TERMINAL AMINO GROUP OF L-LYSINE OR L-ORNITHINE TO ALPHA-KETOGLUTARATE [CATALYTIC ACTIVITY: L-LYSINE 2-OXOGLUTARATE = 2-AMINOADIPATE 6-SEMIALDEHYDE L-GLUTAMATE].
Rv3336c	0.35197	7.28463	0.00983656	trpS	INVOLVED IN TRANSLATION MECHANISM [CATALYTIC ACTIVITY: ATP L-TRYPTOPHAN TRNA(TRP) = AMP PYROPHOSPHATE L-TRYPTOPHANYL-TRNA(TRP)].
Rv3338	-0.931531	4.63821	0.00204941	Rv3338	FUNCTION UNKNOWN
Rv3339c	0.361131	7.49128	0.0149073	icd1	INVOLVED IN THE KREBS CYCLE [CATALYTIC ACTIVITY: ISOCITRATE NADP( ) = 2-OXOGLUTARATE CO(2) NADPH].
Rv3343c	0.434742	7.40533	0.00507716	PPE54	FUNCTION UNKNOWN
Rv3370c	0.894664	4.40363	0.0369035	dnaE2	DNA POLYMERASE III IS A COMPLEX
Rv3382c	0.39834	6.12135	0.0325726	lytB1	UNKNOWN. POSSIBLY INVOLVED IN DRUG/ANTIBIOTIC TOLERANCE. IN OTHER ORGANISMS
Rv3390	-0.972011	6.73289	0.00125857	lpqD	UNKNOWN
Rv3395c	1.22818	4.68624	0.000155366	Rv3395c	FUNCTION UNKNOWN. THOUGHT TO BE REGULATED BY Rv2720|LEXA.
Rv3396c	0.388677	7.89776	0.00303028	guaA	INVOLVED IN GMP BIOSYNTHESIS [CATALYTIC ACTIVITY: ATP XANTHOSINE 5'-PHOSPHATE L-GLUTAMINE H(2)O = AMP PYROPHOSPHATE GMP L-GLUTAMATE].
Rv3413c	0.805882	6.9592	0.000110118	Rv3413c	UNKNOWN
Rv3417c	-2.39785	10.6313	1.13952e-08	groEL1	PREVENTS MISFOLDING AND PROMOTES THE REFOLDING AND PROPER ASSEMBLY OF UNFOLDED POLYPEPTIDES GENERATED UNDER STRESS CONDITIONS.
Rv3418c	-2.75601	11.0547	6.65957e-09	groES	BINDS TO CPN60 IN THE PRESENCE OF MG-ATP AND SUPPRESSES THE ATPase ACTIVITY OF THE LATTER.
Rv3427c	0.710586	5.77668	0.00704818	Rv3427c	INVOLVED IN THE TRANSPOSITION OF THE INSERTION SEQUENCE IS1532.
Rv3456c	0.26246	10.8952	0.0250197	rplQ	INVOLVED IN TRANSLATION MECHANISM.
Rv3467	0.549989	4.43625	0.0456606	Rv3467	UNKNOWN
Rv3477	-0.532622	10.6614	0.00941737	PE31	FUNCTION UNKNOWN
Rv3484	0.437361	7.71161	0.00818899	cpsA	UNKNOWN
Rv3485c	0.568583	6.69661	0.00361171	Rv3485c	FUNCTION UNKNOWN; SUPPOSED TO BE INVOLVED IN CELLULAR METABOLISM.
Rv3490	0.202707	9.26138	0.0396834	otsA	INVOLVED IN OSMOREGULATORY TREHALOSE BIOSYNTHESIS. MYCOBACTERIA CAN PRODUCE TREHALOSE FROM GLUCOSE 6-PHOSPHATE AND UDP-GLUCOSE (THE OtsA-OtsB PATHWAY) FROM GLYCOGEN-LIKE ALPHA(1-->4)-LINKED GLUCOSE POLYMERS (THE TreY-TreZ PATHWAY) AND FROM MALTOSE (THE TreS PATHWAY) [CATALYTIC ACTIVITY: UDP-GLUCOSE D-GLUCOSE 6-PHOSPHATE = UDP ALPHA
Rv3524	0.373566	6.95819	0.0155594	Rv3524	UNKNOWN
Rv3526	-1.44741	9.12561	6.05118e-05	kshA	PREDICTED TO BE INVOLVED IN LIPID CATABOLISM
Rv3534c	-1.19172	4.91078	5.54254e-05	hsaF	SUPPOSED INVOLVEMENT IN ONE
Rv3544c	-0.783961	5.4361	0.000356281	fadE28	FUNCTION UNKNOWN
Rv3547	-0.582369	5.8152	0.00182346	ddn	FUNCTION UNKNOWN. CONVERTS BICYCLIC NITROIMIDAZOLE DRUG CANDIDATE PA-824 TO THREE METABOLITES
Rv3569c	-1.45127	5.76081	4.73281e-06	hsaD	CATALYZES THE HYDROLYSIS OF 4
Rv3570c	-1.41624	7.14023	5.89119e-05	hsaA	FUNCTION UNKNOWN; PROBABLY INVOLVED IN CELLULAR METABOLISM. PREDICTED TO BE INVOLVED IN LIPID CATABOLISM.
Rv3596c	0.237028	12.3488	0.0220698	clpC1	HYDROLYSES PROTEINS IN PRESENCE OF ATP. MAY INTERACT WITH A CLPP-LIKE PROTEASE INVOLVED IN DEGRADATION OF DENATURED PROTEINS.
Rv3610c	0.424067	9.27981	0.00983656	ftsH	THOUGHT TO ACT AS AN ATP-DEPENDENT ZINC METALLOPEPTIDASE
Rv3612c	-2.384	5.66446	1.24343e-07	Rv3612c	FUNCTION UNKNOWN
Rv3613c	-2.31115	6.71294	3.89523e-07	Rv3613c	UNKNOWN
Rv3614c	-2.26543	10.312	9.35892e-07	espD	FUNCTION UNKNOWN
Rv3615c	-2.42905	7.97567	3.73647e-06	espC	FUNCTION UNKNOWN
Rv3616c	-2.04593	10.7511	7.175e-07	espA	FUNCTION UNKNOWN
Rv3618	-1.47609	4.2192	0.000306562	Rv3618	FUNCTION UNKNOWN
Rv3624c	0.302836	5.96598	0.0411441	hpt	INVOLVED IN PURINE SALVAGE [CATALYTIC ACTIVITY: IMP PYROPHOSPHATE = HYPOXANTHINE 5-PHOSPHO-ALPHA-D-RIBOSE 1-DIPHOSPHATE (GUANINE CAN REPLACE HYPOXANTHINE TO PRODUCE GMP)].
Rv3625c	1.54004	4.30736	0.00344428	mesJ	THOUGHT TO BE INVOLVED IN A CELL CYCLE PROCESS.
Rv3629c	-0.688705	4.68857	0.0034694	Rv3629c	UNKNOWN
Rv3633	-1.00557	6.59679	0.000133817	Rv3633	FUNCTION UNKNOWN
Rv3645	0.905822	6.82704	3.56878e-05	Rv3645	UNKNOWN. INHIBITED BY POLYPHOSPHATES.
Rv3711c	0.37167	6.07168	0.00980712	dnaQ	DNA POLYMERASE III IS A COMPLEX
Rv3719	0.283918	8.85592	0.0222669	Rv3719	FUNCTION UNKNOWN
Rv3720	0.263743	7.67114	0.0327887	Rv3720	FUNCTION UNKNOWN
Rv3733c	-0.79278	6.09836	0.00365155	Rv3733c	FUNCTION UNKNOWN
Rv3734c	-0.795384	6.79386	0.000324032	tgs2	MAY BE INVOLVED IN SYNTHESIS OF TRIACYLGLYCEROL
Rv3753c	-0.656407	5.05264	0.0164637	Rv3753c	FUNCTION UNKNOWN
Rv3759c	0.309277	6.92359	0.0210277	proX	THOUGHT TO BE INVOLVED IN ACTIVE TRANSPORT OF OSMOPROTECTANT (GLYCINE BETAINE/CARNITINE/CHOLINE/L-PROLINE) ACROSS THE MEMBRANE (IMPORT).
Rv3763	-0.726899	7.66165	0.000142346	lpqH	SHOWN TO INHIBIT GAMMA INTERFERON REGULATED HLA-DR PROTEIN AND MRNA EXPRESSION IN HUMAN MACROPHAGES
Rv3769	0.394471	5.86327	0.043931	Rv3769	UNKNOWN
Rv3775	0.537952	5.73101	0.00508639	lipE	FUNCTION UNKNOWN; LIPOLYTIC ENZYME PROBABLY INVOLVED IN CELLULAR METABOLISM.
Rv3805c	0.514412	8.94648	0.000432147	aftB	INVOLVED IN THE BIOSYNTHESIS OF THE MYCOBACTERIAL CELL WALL ARABINAN
Rv3807c	0.678432	7.17615	0.00093371	Rv3807c	UNKNOWN
Rv3812	0.378383	5.70678	0.021056	PE_PGRS62	FUNCTION UNKNOWN. THOUGHT TO BE INVOLVED IN VIRULENCE.
Rv3823c	-0.483543	9.42923	0.00230581	mmpL8	THOUGHT TO BE INVOLVED IN THE TRANSPORT OF LIPIDS
Rv3825c	-0.40782	10.6033	0.00633663	pks2	FUNCTION UNKNOWN; SUPPOSEDLY INVOLVED IN LIPID METABOLISM.
Rv3828c	-0.445758	5.96156	0.014127	Rv3828c	PREVENTS THE COINTEGRATION OF FOREIGN DNA BEFORE INTEGRATION INTO THE CHROMOSOME.
Rv3830c	-0.906106	2.87391	0.00748738	Rv3830c	INVOLVED IN TRANSCRIPTIONAL MECHANISM.
Rv3852	0.63354	10.5451	0.0128662	hns	FUNCTION UNKNOWN
Rv3862c	1.03101	2.6032	0.0250676	whiB6	INVOLVED IN TRANSCRIPTIONAL MECHANISM.
Rv3869	0.574519	8.55874	0.00143288	eccB1	UNKNOWN
Rv3870	0.356703	10.0802	0.00744361	eccCa1	UNKNOWN
Rv3873	0.506861	8.76433	0.0134733	PPE68	FUNCTION UNKNOWN
Rv3903c	0.391053	6.17395	0.0475336	Rv3903c	UNKNOWN
Rv3907c	0.325474	7.31532	0.0194482	pcnA	INVOLVED IN TRANSCRIPTION MECHANISM [CATALYTIC ACTIVITY: N ATP (NUCLEOTIDE)(M) = N DIPHOSPHATE (NUCLEOTIDE)(M N)].
Rv3910	0.352762	8.37216	0.00974106	Rv3910	UNKNOWN
Rv3917c	0.591538	9.24241	0.000274255	parB	INVOLVED IN CHROMOSOME PARTITION. LOCALIZE TO BOTH POLES OF THE PREDIVISIONAL CELL FOLLOWING COMPLETION OF DNA REPLICATION. BINDS TO THE DNA ORIGIN OF REPLICATION.
Rv3918c	0.41589	7.93331	0.00904297	parA	INVOLVED IN CHROMOSOME PARTITION. LOCALIZE TO BOTH POLES OF THE PREDIVISIONAL CELL FOLLOWING COMPLETION OF DNA REPLICATION.
Rv3919c	0.408618	9.20084	0.00342516	gid	UNKNOWN
Rv3920c	0.545013	11.4678	0.000483987	Rv3920c	UNKNOWN
Rv3921c	0.711748	11.2312	5.84296e-05	Rv3921c	UNKNOWN
